# Supplementary material for: Microbial communities reveal niche partitioning across the slope and bottom zones of the challenger deep
Source: Environ Microbiol Rep. 2024 Jul 31;16(4):e13314. doi: 10.1111/1758-2229.13314 (PMC11291871; doi:10.1111/1758-2229.13314)
Supplement: Supplementary file 2 — Table S2. Relative abundance of class‐level clades in samples from bottom seawater, bottom sediments, slope seawater and slope sediments. [file EMI4-16-e13314-s001.xlsx]

## Sheet: Sheet1
Class	Slope3	Slope2	Slope1	Bottom6	Bottom1	Bottom2	Bottom3	Bottom4	Bottom5	Bottom7	Bottom10c	Bottom10d	Bottom10b	Bottom11c	Bottom11d	Bottom11b	Bottom14d	Bottom14e	Bottom12a	Bottom12c	Bottom12d	Bottom12b	Bottom11a	Bottom14c	Bottom10a	Bottom14a	Bottom14b	Slope9b	Slope9c	Slope7a	Slope7b	Slope9a	Slope10a
Bacteria;Patescibacteria;Paceibacteria	1.33763	0.787218	0.690235	0.036897	0.0818757	0.0560643	0.00746891	0.0456225	0.0390861	0.0363841	7.32961	1.4461	0.488922	1.63204	3.40306	0.681059	0.980162	1.70961	0.579192	1.14223	2.12649	1.27418	0.596829	0.547454	0.216805	0.276595	0.40504	0	0	0	0	0	5.09235
Bacteria;Marinisomatota;SORT01	0	0	0	0	0	0	0	0	0	0	6.73675	5.86607	8.19115	13.7562	14.1203	7.93318	13.4055	23.8114	6.9216	42.3026	9.86106	16.6588	5.49125	6.34164	4.50382	3.8474	7.18772	1.14622	0.520773	0	0	0	0.139967
Bacteria;Bacteroidota;Bacteroidia	6.15837	5.93068	5.08935	12.3924	13.5753	4.25288	6.15486	9.02626	6.84139	7.20998	3.09284	11.2807	8.38577	7.2523	6.87311	8.21592	4.13271	3.39531	6.61627	2.3532	3.69276	2.89447	9.18634	7.10966	7.9813	5.21618	6.98435	8.42923	6.5106	0	0.39958	2.65555	0.469249
Bacteria;Proteobacteria;Alphaproteobacteria	9.92123	8.96353	14.1351	23.7201	7.78219	19.3275	6.47142	14.7522	24.2007	18.2171	8.36484	11.7258	5.54083	7.26184	3.14124	5.17209	8.07365	14.5524	6.93238	10.9538	5.01167	8.73112	5.22748	7.24627	4.79222	6.63322	5.48254	9.01598	15.0134	6.89056	4.93346	13.0037	11.3779
Archaea;Iainarchaeota;Iainarchaeia	0	0	0	0	0	0	0	0	0	0	0.232819	0.242045	0.10644	0.441003	0.0748706	0.784679	0.389662	0	0.312026	0	0	0.293558	0.192138	0.11289	0	0	0	0	0	0	0	0	0
Bacteria;Actinobacteriota;Acidimicrobiia	0.0698966	0	0	1.26484	0.0178393	0.54611	0.605815	0.555327	0.236113	0.715797	4.43288	4.61438	6.16578	2.01275	6.0482	3.77506	1.66548	1.145	3.39301	1.04904	6.62063	1.54732	2.41237	2.21426	6.47648	1.81993	1.2782	4.14684	2.84917	3.40802	5.77513	7.32989	2.71455
Bacteria;Planctomycetota;Brocadiae	0	0	0	0	0	0	0	0	0	0	0	0.262623	0	0	14.0807	0	0	5.0101	0	4.49639	1.26057	0	0	0	0	0	0	0	0	0	0	0	0
Bacteria;Nitrospinota;UBA9942	0	0	0	0	0	0	0	0	0	0	0	0	0	0	3.22565	0	0	0	0	0	3.85971	0	0	0	0	0	0	0	0	0	0	0	0
Bacteria;Planctomycetota;Planctomycetes	1.13487	1.03243	1.57071	0.0615171	0.0665553	0.0736748	0.0178374	0.0584824	0.0543894	0.0485501	2.87054	6.25094	0.565449	0.30507	0.0903581	0	0	0	0	1.72573	0	0.537351	0	0	0.142219	0	0	0	0	0	0	0	0
Bacteria;Nitrospirota;Nitrospiria	1.03256	0.867472	1.14878	0.0576076	0.0439098	0.0558528	0.0144048	0.0476791	0.0468948	0.0341032	0	0	0	0	0	0	0	0	0.316052	0	0	0	0.485732	0.769818	0	1.39364	0.847725	0	0	0.353204	0.582521	0	0
Bacteria;Proteobacteria;Gammaproteobacteria	6.7397	6.89406	6.89426	56.2257	56.122	62.6494	67.8437	59.0957	44.4102	62.8363	12.1369	8.31011	13.4434	17.9119	11.9908	16.3521	20.2622	13.4841	15.7028	9.06646	7.82755	18.3573	16.5545	16.4876	14.516	19.1715	15.2426	8.67998	7.86302	23.2526	24.3928	21.0563	6.0711
Bacteria;Planctomycetota;Phycisphaerae	2.66181	2.02676	2.44298	0.49294	0.196472	0.258956	0.18695	0.16973	0.146996	0.146369	10.9903	4.16647	7.79044	10.3622	10.7246	6.10476	8.20145	7.72681	7.63593	3.78046	14.8245	7.885	7.31989	9.23078	10.4055	9.45314	6.98115	1.30489	3.31162	2.51498	1.15365	3.80382	0.472453
Bacteria;Bacteroidota;Rhodothermia	0.257824	0.31035	0.434374	0.0801495	0.0831324	0.522279	0.0627941	0.544944	0.329795	0.332385	0.848181	0.750629	0.813191	1.32281	0.215088	1.64349	0.985559	0.792952	1.10059	0.705218	0	1.43887	1.71051	1.22089	1.35245	1.45848	0.936978	0	0	0	0	0	0
Bacteria;Hydrogenedentota;Hydrogenedentia	0.596204	0.565745	0.552957	0.0395826	0.0348725	0.0465216	0.0107935	0.0401982	0.0347361	0.0374503	0.250795	8.03863	0.227756	0.525003	0.205315	0.202155	0.476194	1.22747	0.66309	1.48909	0	1.69273	0.176146	0.203663	0.213128	0.179533	0.179872	0	0	0	0	0	0
Bacteria;Acidobacteriota;UBA6911	0.242939	0.286609	0.247464	0.0111062	0.01155	0.0109081	0	0.0116632	0.00908638	0.00825603	0.0983105	0	0.112405	0.241255	0	0.25574	0	0	0	0	0	0	0.219947	0.206028	0.162284	0.27018	0.223485	0	0	0	0	0	0
Bacteria;Latescibacterota;UBA2968	0.49717	0.68413	0.793511	0.0380772	0.0254936	0.03317	0.00861253	0.0331176	0.0312522	0.0305388	0.203278	1.78391	0.214669	0.18764	0	0.29357	0	0	0	0	0	0	0.300395	0.323775	0.3555	0.222035	0.353216	0	0.0404656	0	0	0	0
Archaea;Thermoproteota;Nitrososphaeria	19.4694	19.1928	13.1422	0.812276	0.873948	0.955436	0.199974	0.693005	0.660452	0.41494	8.67865	3.14515	8.28466	12.6277	2.46575	10.2997	6.97665	12.3349	11.6585	8.02043	0.575012	12.5449	12.6207	8.59167	7.20276	13.3528	18.2817	17.4392	13.7185	39.4878	39.1761	13.4555	14.8565
Bacteria;Chloroflexota;Dehalococcoidia	8.4879	8.71796	9.02779	0.425379	0.351527	0.533346	0.095187	0.36007	0.334685	0.3143	7.55942	4.92578	12.0017	6.9525	3.58812	9.82805	11.2604	2.97938	10.9256	3.11512	2.32112	7.07885	9.89679	13.3925	11.7141	9.68912	11.3069	1.83664	1.65101	0.775736	0.562056	3.85486	19.7909
Bacteria;Marinisomatota;Marinisomatia	27.6639	29.206	30.171	1.13347	0.98796	1.01296	0.239296	0.807431	0.88921	0.704095	0.0699648	2.48703	0	0.123437	5.81859	0	0	0	0	0	13.4705	0	0	0	0	0	0	24.953	24.1987	0	0	0.943475	12.9198
Bacteria;Planctomycetota;UBA1135	2.16655	2.08211	2.52984	0.0870506	0.0982147	0.15005	0.0238999	0.11178	0.0950972	0.12212	0	0	0	0	0	0	0	0	0	0	0	0	0	0	0	0	0	0	0	0	0	0	0
Bacteria;Dependentiae;Babeliae	0	0	0	0.0371478	0.205692	0.0213981	0	0	0	0	0	0	0	0	0	0	0	0	0	0	0	0	0	0	0	0	0	0	0	0	0	0	0
Bacteria;Patescibacteria;ABY1	0	0	0	0	0	0	0	0	0	0	1.07209	4.74766	0.1553	0.134792	0.246488	1.63602	1.46722	0	0	0	0.143208	0.73688	0	0	0.17478	0	0	0.240904	1.64692	0	0	0	0
Bacteria;SAR324;SAR324	0	0	0	0	0	0	0	0	0	0	3.06867	4.41702	2.81668	1.56325	0.619107	2.32214	4.63926	1.02692	3.71904	1.26945	1.87173	3.43685	1.3882	2.53716	1.80128	1.41242	1.55303	0	0	1.92184	0.843724	1.98317	0.0750897
Bacteria;UBP7_A;4484-113	0	0	0	0	0	0	0	0	0	0	0	0	0	0	0	0	0	0	0	0	0	0	0	0	0	0	0	1.06909	1.61737	0	0	0	0
Bacteria;Gemmatimonadota;Gemmatimonadetes	2.31966	2.56064	2.25173	0.145651	0.110768	0.141761	0.0324249	0.160429	0.128472	0.134431	6.91464	4.3956	8.80075	7.85744	8.83224	11.6898	12.1394	5.41209	10.1531	2.16601	17.2266	7.30802	11.8934	12.3504	9.32621	12.4929	10.4052	3.32187	2.51836	7.44903	6.53579	8.47094	1.11825
Bacteria;Myxococcota;UBA9160	0.703768	0.798556	1.08741	0.00894046	0.0109934	0.0310119	0	0.0187254	0.0150358	0.0210575	0.18866	0	0.166826	0.150473	0.972035	0	0	0	0	0	4.69106	0	0.211124	0.159556	0.165106	2.26651	0.384181	0.115285	0	1.73707	3.23167	0	0
Bacteria;Acidobacteriota;Vicinamibacteria	0.425625	0.378878	0.497382	0.0181641	0.0230644	0.0218803	0.00527204	0.0193797	0.0180854	0.0171852	0	0	0	0	0	0	0	0	0	0	0	0	0	0	0	0	0	0.216247	0.135374	0	0	0	0
Bacteria;Chloroflexota;Anaerolineae	0	0	0	0	0	0	0	0	0	0	0.706232	2.42821	8.70498	1.28642	0.724515	4.30639	0	0	4.864	0	0.666999	0	7.99905	4.90779	9.74157	4.70077	5.1272	3.63543	1.44509	0.272811	0.34466	7.88388	3.58632
Bacteria;Gemmatimonadota_A;GCA-2686955	0	0	0	0	0	0	0	0	0	0	0.282288	0.180421	0.288972	0.713945	0.249558	0.433538	0.478972	0.530258	0.361501	0.43737	0	0.462387	0.362019	0.320628	0.291707	0.283166	0.246804	0	0	0	0	0	0
Bacteria;Bacteroidota;Ignavibacteria	0	0	0	0	0	0	0	0	0	0	6.46625	1.79573	2.11005	1.92556	0.52137	2.03769	0.381627	3.2917	1.89507	3.69733	0.516144	2.85299	1.28291	0.892707	0.993024	0.651311	1.14523	6.95521	3.82701	0	0	5.5874	0
Bacteria;Desulfobacterota_B;Binatia	0.334994	0.413792	0.469597	0.0125026	0.0107734	0.011863	0	0.0110643	0.0117445	0.0151149	0	0	0	0	0	0	0	0	0	0	0	0	0	0	0	0	0	0	0	0	0	0	0
Bacteria;Nitrospinota;Nitrospinia	0	0	0	0	0	0	0	0	0	0	0.851767	2.87034	0.997667	1.19523	0	1.20942	1.47739	0.674221	0.921788	1.54189	0	1.46142	0.263349	0.502646	0.813489	0	0.120972	1.571	1.24783	4.65436	5.08469	0.908123	0.266453
Bacteria;Myxococcota;UBA796	0	0	0	0	0	0.198054	0.0330933	0.329409	0.400496	0.575852	0	0	0	0	0	0	0	0	0	0	0	0	0	0	0	0	0	0	0	0	0	0	0
Bacteria;Actinobacteriota;Actinomycetia	0	0	0	2.29277	18.8323	8.44697	17.8476	12.5257	20.4133	7.31184	0	0	0	0	0	0	0	0	0	0	0	0	0	0	0	0	0	0	0	0	0	0	0
Bacteria;Armatimonadota;Fimbriimonadia	0	0	0	0	0	0	0	0	0	0	0.839552	0.387478	0.176196	0	0	0	0	0	0	0	0	0	0	0	0.120789	0	0	0	0.0770976	0	0	0	0
Bacteria;Acidobacteriota;UBA890	0.343375	0.286657	0.291642	0.014069	0.0176264	0.0149187	0	0.013918	0.0138327	0.0119642	0	0	0	0	0	0	0	0	0	0	0	0	0	0	0	0	0	0	0.0557998	0	0	0	0
Archaea;Nanoarchaeota;Nanoarchaeia	1.99478	2.22336	1.19313	0.0702706	0.0744084	0.0767688	0.013202	0.0602889	0.0573004	0.0510175	1.59518	0.858131	0.743189	0.190249	0	0.694658	0.24742	0	0.406356	0	0	0.441785	0.535143	0.437352	0.460305	0	0.346231	0	0.0432197	0	0	0	8.45484
Bacteria;Acidobacteriota;Acidobacteriae	0	0	0	0	0	0	0	0	0	0	0	0	0	0	0	0	0	0	0	0	0	0	0	0	0	0	0	1.22778	1.28859	1.46492	1.84632	6.98983	0.0937034
Bacteria;Zixibacteria;MSB-5A5	0	0	0	0	0	0	0	0	0	0	0.0661415	0.784439	0.214523	0	0	0	0	0	0	0	0	0	0	0	0	0	0	1.49296	7.74052	0	0	0	9.89985
Bacteria;Patescibacteria;Microgenomatia	0	0	0	0	0	0	0	0	0	0	1.74619	0.221151	0.671474	0	0	0	0	0	0	0	0	0	0.094976	0	0.281687	0	0	0	0.0834033	0	0	0	2.05562
Bacteria;KSB1;UBA2214	0	0	0	0	0	0	0	0	0	0	0.598269	0.650471	0.367631	0.315945	0	2.00667	0.854308	0	3.33902	0	0	0	1.90891	2.76957	4.52871	4.56137	4.07205	2.45048	2.47419	5.19364	3.8336	2.07347	0.461259
Bacteria;Verrucomicrobiota;Verrucomicrobiae	0.255118	0.253761	0.594162	0.0101775	0.010931	0.0136438	0	0.00980118	0.00972041	0.013771	0.265328	0.145618	0.236815	0.716481	0.18334	0.532101	0.673226	0.399803	0.440138	0	0	0.643054	0.304711	0.227142	0.195414	0	0.182825	0	0	0	0	0	0
Bacteria;Myxococcota;UBA9042	0.244706	0.313798	0.270568	0.0133464	0.0110913	0.0166386	0	0.0171767	0.014645	0.0183133	0	0	0	0	0	0	0	0	0	0	0	0	0	0	0	0	0	0	0	0	0	0	0
Bacteria;Desulfobacterota_D;UBA1144	0.695544	0.675096	0.967485	0.264099	0.128878	0.088628	0.0662412	0.0909812	0.0875236	0.0592523	1.13464	0.483654	0.837869	0.437775	0.616652	0.962525	0.594028	0.495584	0.6394	0	0.362523	0.713573	0.858781	0.569387	0.84105	0.647795	0.556502	0.751765	0.122013	0.623517	1.30427	0	0.083911
Bacteria;Patescibacteria;Andersenbacteria	0	0	0	0	0	0	0	0	0	0	0.174356	0.178044	0.199506	0	0.628027	0.376249	0	0	0.254215	0.35287	2.8983	0.598434	0.170938	0.15131	0	0	0	0	0	0	0	0	0
Archaea;Thermoplasmatota;Poseidoniia_A	4.24449	4.54762	3.50624	0.233678	0.210587	0.328254	0.0465284	0.206167	0.189755	0.206138	0	0	0	0	0	0	0	0	0	0	0	0	0	0	0	0	0	0	0	0	0	0	0
Bacteria;Verrucomicrobiota;Lentisphaeria	0	0	0	0	0	0.10306	0.0126461	0.183704	0.280018	0.355421	0	0	0	0	0	0	0	0	0	0	0	0	0	0	0	0	0	0	0	0	0	0	0
Bacteria;SM23-31;SM23-31	0	0	0	0	0	0	0	0	0	0	0.133603	0.159713	0.178963	0.596847	0.340985	0.251225	0.237472	0	0.249283	0.335242	0.171902	0.410106	0.335503	0.175385	0.230275	0	0.168239	0	0	0	0	0	0
