# Supplementary material for: Microbial communities reveal niche partitioning across the slope and bottom zones of the challenger deep
Source: Environ Microbiol Rep. 2024 Jul 31;16(4):e13314. doi: 10.1111/1758-2229.13314 (PMC11291871; doi:10.1111/1758-2229.13314)
Supplement: Supplementary file 3 — Table S3. Representative gene list and relative abundancy of genes in N metabolism among all clean reads in different samples. [file EMI4-16-e13314-s003.xlsx]

## Sheet: Sheet1
KO	Label	Pathway	Arrow
K18594	3hpcs	3HP-4HB
K18593	4hbcl	3HP-4HB
K00024	mdh	rTCA
K00174	korA	rTCA
K00175	korB	rTCA
K00176	korD	rTCA
K00177	korC	rTCA
K20140	cfiA	rTCA
K00031	icd	rTCA
K01681	acnA	rTCA
K01682	acnB	rTCA
K15231	aclB	rTCA
K01644	citE	rTCA
K15234	ccl	rTCA
K01675	fumD	rTCA
K01676	E4.2.1.2A	rTCA
K01677	E4.2.1.2AA	rTCA
K01678	E4.2.1.2AB	rTCA
K01679	E4.2.1.2B	rTCA
K01774	fumE	rTCA
K00239	sdhA	rTCA
K00240	sdhB	rTCA
K00244	frdA	rTCA
K00245	frdB	rTCA
K18556	NADH-frdA	rTCA
K18209	tfrA	rTCA
K01900	LSC2	rTCA
K01902	sucD	rTCA
K01903	sucC	rTCA
K14471	smtA1	rTCA
K14472	smtB	rTCA
K18289	ict-P	rTCA
K15230	aclA	rTCA
K15232	ccsA	rTCA
K01601	cbbL	CBB
K01602	cbbS	CBB
K00927	pgk	CBB
K00134	gapA	CBB
K00150	gap2	CBB
K01803	tpiA	CBB
K01623	ALDO	CBB
K01624	fbaA	CBB
K11645	fbaB	CBB
K16305	K16305	CBB
K16306	K16306	CBB
K00615	E2.2.1.1	CBB
K01622	K01622	CBB
K02446	glpX	CBB
K03841	fbp	CBB
K11532	glpX-SEBP	CBB
K01783	rpe	CBB
K01807	rpiA	CBB
K01808	rpiB	CBB
K00855	prkB	CBB
K00496	alkM	Alkane
K20938	ladA	Alkane
K00494	luxA	Alkane
K00457	hppD	Plastic degradation
K00477	PHYH	Plastic degradation
K00404	ccoN	Plastic degradation
K00405	ccoO	Plastic degradation
K00406	ccoP	Plastic degradation
K00407	ccoQ	Plastic degradation
K15862	ccoNO	Plastic degradation
K00278	nadB	Plastic degradation
K00275	pdxH	Plastic degradation
K05558	pdxH family	Plastic degradation
K00425	cydA	Plastic degradation
K02274	coxA	Plastic degradation
K00428	cyt c peroxidase	Plastic degradation
K00432	gpx	Plastic degradation
K04761	oxyR	Plastic degradation
K04117	aliB	Aromatic
K07535	badH	Aromatic
K07536	badI	Aromatic
K15757	xylM	Aromatic
K00141	xylC	Aromatic
K15760	tmoA	Aromatic
K15762	tmoC	Aromatic
K15763	tmoD	Aromatic
K15764	tmoE	Aromatic
K15765	tmoF	Aromatic
K05550	benB-xylY	Aromatic
K05784	benC-xylZ	Aromatic
K05783	benD-xylL	Aromatic
K01856	catB	Aromatic
K03464	catC	Aromatic
K01055	pcaD	Aromatic
K14727	pcaL	Aromatic
K00446	dmpB	Aromatic
K10217	dmpC	Aromatic
K01821	praC	Aromatic
K01617	dmpH	Aromatic
K10216	dmpD	Aromatic
K18364	bphH	Aromatic
K02554	mhpD	Aromatic
K18365	bphI	Aromatic
K01666	mhpE	Aromatic
K18366	bphJ	Aromatic
K04073	mhpF	Aromatic
K16249	dmpK	Aromatic
K16243	dmpL	Aromatic
K16244	dmpM	Aromatic
K16245	dmpO	Aromatic
K16246	dmpP	Aromatic
K04116	aliA	Aromatic
K00055	badh	Aromatic
K05549	benA	Aromatic
K15512	boxB	Aromatic
K16239	bsdC	Aromatic
K03381	catA	Aromatic
K07104	catE	Aromatic
K16242	dmpN	Aromatic
K04108	hcrA	Aromatic
K04101	ligB	Aromatic
K00449	pcaH	Aromatic
K19668	cbhA	Complex sugar
K01183	chi	Complex sugar
K25010	ge	Complex sugar
K00688	glgP	Complex sugar
K16153	K16153	Complex sugar
K00705	malQ	Complex sugar
K22451	jgt	Complex sugar
K02438	glgX	Complex sugar
K15779	PGM2	Complex sugar
K01835	pgm	Complex sugar
K15778	pmm-pgm	Complex sugar
K01200	pulA	Complex sugar
K00068	srlD	Complex sugar
K01775	alr	D-AA
K00285	dadA	D-AA
K00824	dat	D-AA
K01753	dsdA	D-AA
K19967	dta	D-AA
K01776	murl	D-AA
K01777	prdF	D-AA
K01779	racD	D-AA
K25316	racX	D-AA
K01804	araA	L-sugar
K01818	fucl	L-sugar
K01809	manA	L-sugar
K17497	PMM	L-sugar
K00966	GMPP	L-sugar
K10046	GME	L-sugar
K17744	galdh	L-sugar
K03534	rhaM	L-sugar
K02586	nifD	N	Nitrogen fixation
K02591	nifK	N	Nitrogen fixation
K00360	nasB	N	Assimilatory Nitrate -> Nitrite
K00372	nasA	N	Assimilatory Nitrate -> Nitrite
K00367	narB	N	Assimilatory Nitrate -> Nitrite
K00370	narG/nxrA	N	Dissimilatory Nitrate <-> Nitrite
K00371	narH/nxrB	N	Dissimilatory Nitrate <-> Nitrite
K00374	narI	N	Dissimilatory Nitrate -> Nitrite
K02567	napA	N	Dissimilatory Nitrate -> Nitrite
K02568	napB	N	Dissimilatory Nitrate -> Nitrite
K03385	nrfA	N	Dissimilatory Nitrite -> Ammonia
K15876	nrfH	N	Dissimilatory Nitrite -> Ammonia
K00362	nirB	N	Dissimilatory Nitrite -> Ammonia
K00363	nirD	N	Dissimilatory Nitrite -> Ammonia
K00366	nirA	N	Assimilatory Nitrite -> Ammonia
K00368	nirK	N	Nitrite -> Nitrogen oxide
K15864	nirS	N	Nitrite -> Nitrogen oxide
K02305	norC	N	Nitrogen oxide -> Nitrous oxide
K04561	norB	N	Nitrogen oxide -> Nitrous oxide
K15877	CYP55	N	Nitrogen oxide -> Nitrous oxide
K00376	nosZ	N	Nitrous oxide -> Nitrogen
K05601	hcp	N	Hydroxylamine -> Ammonia
K10944	amoA	N	Ammonia -> Hydroxylamine
K10945	amoB	N	Ammonia -> Hydroxylamine
K10946	amoC	N	Ammonia -> Hydroxylamine
K10535	hao	N	Hydroxylamine -> Nitrite
K01948	CPS1	N	Ammonia <-> Organic
K01915	glnA	N	Ammonia <-> Organic
K00605	gcvT	N	Ammonia <-> Organic
K00262	GLUD1_2	N	Ammonia <-> Glu
K00261	gdhA	N	Ammonia <-> Glu
K00260	gudB	N	Ammonia <-> Glu
K15371	GDH1	N	Ammonia <-> Glu
K01501	E3.5.5.1	N	Nitrile -> Ammonia
K01428	ureC	N	Urea -> Ammonia
K00491	nos	N	Arg -> Nitrogen oxide
K00459	ncd	N	Nitroalkan -> Nitrite
K15576	nrtA	N	Nitrate transport
K15577	nrtB	N	Nitrate transport
K15578	nrtC	N	Nitrate transport
K15579	nrtD	N	Nitrate transport
K02575	NRT	N	Nitrate/Nitrite transport
K03320	amt	N	Ammonia transport
K13811	PAPSS	S
K00958	sat	S
K00955	cysNC	S
K00956	cysN	S
K00957	cysD	S
K00860	cysC	S
K00390	cysH	S
K00394	aprA	S
K00395	aprB	S
K00380	cysJ	S
K00381	cysI	S
K00392	sir	S
K11180	dsrA	S
K11181	dsrB	S
K00640	cysE	S
K01738	cysK	S
K17069	MET17	S
K17222	soxA	S
K17223	soxX	S
K17224	soxB	S
K17225	soxC	S
K22622	soxD	S
K17226	soxY	S
K17227	soxZ	S
K17218	sqr	S
K08352	phsA	S
K02439	glpE	S
K08355	aoxA	As
K01551	arsA	As
K03893	arsB	As
K00537	arsC1	As
K03741	arsC2	As
K18701	arsC3	As
K07755	arsM	As
K01042	selA	Se
K01008	selD	Se
K06917	selU	Se
K03781	katE	ROS
K03782	katG	ROS
K04565	sod1	ROS
K04564	sod2	ROS
K00518	sodN	ROS
K17755	codA	Glycine betaine
K00108	betA	Glycine betaine
K11440	gbsB	Glycine betaine
K00499	CMO	Glycine betaine
K00130	gbsA	Glycine betaine
K05845	opuC	Glycine betaine
K18277	tmm	TMAO
K07812	torZ	TMAO
K16953	dddL	DMSP
K17486	dmdA	DMSP
K24666	dsyB	DMSP

## Sheet: Sheet2
KO	Slope9b	Slope10a	Bottom10a	Bottom10b	Bottom11a	Bottom14a	Slope3	Slope2	Slope7b	Bottom11c	Bottom11b	Bottom14b	Bottom14c	Bottom12d	Bottom12b	Slope1	Slope9a	Slope9c	Bottom10c	Bottom10d	Slope7a	Bottom11d	Bottom14d	Bottom14e	Bottom12a	Bottom12c	Bottom1	Bottom4	Bottom6	Bottom2	Bottom3	Bottom5	Bottom7
K00260	5.62243	6.17853	3.0704	4.09438	3.8636	4.94766	6.17864	7.77621	4.11042	6.17409	4.20279	4.41681	3.32248	8.54357	11.1489	66.1723	4.1916	3.27219	3.63327	5.29401	2.42403	18.3467	4.33331	13.836	1.90283	7.69653	0.546286	0.414588	3.30165	0.438147	1.1365	0.373144	0.472163
K00261	347.009	300.416	378.399	400.231	415.833	364.772	175.048	191.044	357.847	364.568	383.331	451.147	408.478	312.351	408.444	180.13	347.271	302.656	348.482	339.541	357.77	321.43	375.258	421.727	402.094	453.902	97.8246	118.341	135.276	109.199	91.6858	113.013	94.0092
K00262	264.638	174.755	229.991	225.935	233.739	247.666	286.773	298.811	229.997	233.377	205.534	219.317	241.719	204.427	186.08	284.078	251.349	235.234	234.3	275.463	219.321	268.454	195.334	229.227	235.967	223.043	297.719	315.204	233.529	306.236	377.141	254.205	269.532
K00360	1.87135	2.19868	0	0.814615	0.687493	1.22305	0.402819	0.120902	3.16277	0.329969	0.119757	0	1.37418	0	0	0.480908	3.18619	0.780647	0.626549	0.595852	0.187312	0.186254	1.84166	0	0	0	5.9006	4.64389	2.30416	11.4031	5.3377	8.89535	5.68426
K00362	17.9291	30.3073	35.1309	30.6514	29.3972	40.772	21.275	26.7797	28.4192	35.7794	40.0918	29.2454	32.2265	50.4567	31.9253	26.9597	58.3215	26.5724	31.8	57.7471	24.6008	73.4064	41.2896	44.8308	26.4516	47.1428	419.615	340.514	237.645	398.601	344.485	250.397	306.072
K00363	71.3453	108.552	66.4807	87.7611	57.6565	76.9535	109.403	129.483	76.074	92.8741	79.5305	66.3299	76.7747	68.643	70.1832	131.543	96.734	92.0028	85.1804	124.864	61.0024	38.2653	68.8475	58.857	57.4609	74.2944	200.857	156.629	124.418	209.929	187.308	146.251	147.242
K00366	67.1101	120.767	101.648	121.399	117.552	109.71	45.8396	52.492	103.821	106.826	106.403	108.042	119.934	105.28	121.777	44.8024	114.043	76.4011	104.311	76.4357	100.083	72.678	122.457	106.468	121.175	75.8793	3.64824	5.38464	6.09713	5.13993	2.57725	3.49097	4.05247
K00367	9.38299	14.123	14.8517	20.6714	15.8085	10.4117	5.88789	4.85135	19.1094	24.8181	14.2666	14.7487	24.3232	25.2117	9.52782	7.6483	24.8487	18.3724	24.7632	11.3853	11.612	11.3578	9.18286	23.2891	14.4873	9.39219	17.3893	7.03851	15.8828	4.69392	1.69828	3.96104	4.30228
K00368	579.671	316.642	511.69	470.972	621.138	473.135	330.207	332.335	553.247	423.891	537.716	644.03	520.892	178.707	564.104	284.149	598.948	487.559	453.797	316.927	540.428	196.989	471.127	464.249	543.732	384.425	35.9286	43.2694	39.5319	68.7855	19.0662	45.0261	54.9833
K00370	193.001	48.2373	103.683	175.8	72.7522	56.9005	14.2766	16.7376	45.221	230.517	113.213	67.5408	90.5233	293.001	244.374	54.2302	96.4589	170.247	235.782	211.907	48.06	293.881	173.784	274.961	117.123	234.938	115.372	107.123	97.273	58.2685	132.877	68.3104	132.157
K00371	177.646	36.0341	120.379	200.963	89.0555	72.934	11.1416	13.3658	40.3621	259.307	127.797	85.3119	107.117	298.77	240.343	14.3221	126.458	176.128	245.12	236.98	52.8884	324.747	207.955	297.557	129.338	271.582	59.1285	57.3913	46.5283	33.8803	68.5303	38.1184	81.4209
K00372	22.0474	35.2947	32.6441	35.6294	29.3059	29.6145	23.7636	24.87	37.4894	45.4088	31.868	23.9934	43.2906	55.6752	28.162	26.6702	60.9176	35.8609	43.993	53.081	24.9534	32.9758	39.3364	36.3929	33.7296	27.0729	185.447	172.569	107.089	206.457	193.381	143.136	147.804
K00374	30.4657	24.8046	34.7549	56.5218	27.5746	24.0661	19.4675	18.6928	12.5531	66.5211	34.6223	23.6647	32.19	46.8353	48.9415	13.9552	18.0228	46.6351	64.0551	59.8486	8.67113	56.7025	39.5733	61.6925	29.3366	64.7755	100.966	92.6701	75.2236	54.1419	114.2	57.1426	119.741
K00376	9.42426	12.2762	11.254	21.2579	7.884	10.5094	5.34187	5.44922	6.45555	19.3152	13.3463	3.69766	8.38334	33.1493	22.1921	4.75789	6.72757	4.16624	21.8816	14.7061	6.00531	29.9409	21.5209	14.0388	3.17703	14.7428	48.3436	12.9411	39.3485	21.7795	11.4491	12.8111	38.3909
K00459	199.013	257.925	298.381	287.243	291.09	347.616	199.249	208.428	319.68	303.769	304.796	264.052	323.677	295.601	236.357	208.229	275.612	216.377	254.608	304.574	284.016	255.68	325.663	282.035	262.361	261.02	469.027	506.985	518.052	663.319	311.152	531.947	494.434
K00491	4.4133	1.17943	2.68734	2.54911	4.25249	4.67448	0.952625	1.38596	2.80172	1.69162	2.99635	5.0498	5.663	0.895722	2.74115	1.05148	6.98501	4.38279	1.43928	0.485188	1.82598	2.61553	3.3002	1.43857	5.44384	1.23887	0.175437	0.183121	0.133694	0.107279	0.0147895	0.970999	0.0374972
K00605	523.12	549.253	538.874	480.317	490.894	499.532	493.402	553.31	557.11	479.372	475.125	488.078	518.332	418.184	524.969	537.017	580.884	530.787	437.052	474.577	528.333	482.354	499.783	540.752	516.689	528.502	357.954	403.503	332.46	381.086	392.516	421.32	386.691
K01428	53.9332	40.6918	79.2987	80.2754	105.777	78.3794	74.7021	89.2639	108.153	79.6227	90.9218	113.601	92.5279	29.9982	97.8953	92.6965	74.6431	45.0622	81.2682	48.5215	96.6138	21.2137	98.1569	82.712	105.93	67.8714	188.832	127.521	118.123	108.711	155.465	134.82	137.911
K01501	31.2639	53.8218	42.2743	35.612	36.3732	43.6354	35.1804	30.7675	48.1157	48.6074	39.6271	24.8356	34.4129	54.5927	31.7218	38.2545	41.3212	40.8706	39.8757	50.7565	32.2798	55.5538	31.0779	43.5054	30.283	43.364	31.2092	17.855	32.4771	21.6582	8.91143	17.3921	24.4015
K01915	812.127	913.947	819.55	815.959	811.865	838.296	1138.94	1045.67	1022.82	846.271	855.232	883.628	857.968	792.154	997.438	868.358	938.78	927.32	803.755	827.246	1039.71	787.983	962.949	931.981	908.855	796.206	693.189	722.571	714.705	683.147	666.616	779.296	759.911
K01948	0	0	0	0	0	0	0.922269	2.09818	0	0	0	0	0	0	0	1.71042	0	0.535028	0	0	0	0	0	0	0	0	0.219275	0	0	0.0693404	0.0815165	0.0923718	0.10269
K02305	58.6603	28.8089	73.056	65.9592	61.3727	66.5581	37.675	39.8667	55.4017	82.5973	53.9891	47.7417	54.2226	104.113	63.6005	45.9242	69.5557	45.0475	68.8777	78.2811	42.355	88.5137	60.6877	63.4874	56.5817	45.3471	27.5235	21.9232	26.4036	14.7643	24.4218	20.4132	36.7005
K02567	36.3623	19.7753	57.9431	68.4444	48.0033	41.5368	14.5168	12.2076	39.2417	115.417	52.2859	50.0764	60.4964	101.399	135.144	12.465	51.3332	64.3727	97.7659	140.544	23.8331	120.541	92.9972	207.423	103.345	172.011	22.0693	7.12028	31.3204	14.9499	6.27782	8.517	6.34881
K02568	5.85978	10.6231	4.34089	6.93675	4.58796	9.26145	3.42951	3.74	7.23494	11.5263	11.0127	4.24758	4.99553	23.5201	16.5541	2.75741	6.44433	4.59024	10.8896	19.7677	3.52478	32.2324	11.2711	29.8941	10.4655	9.26646	17.0728	4.56668	27.5747	9.21566	2.99832	3.64541	4.58456
K02575	191.485	125.119	127.827	224.031	123.796	105.141	77.567	77.4385	68.1938	275.629	150.437	126.539	158.664	193.894	240.965	87.4669	104.468	171.917	278.593	295.552	77.4256	203.739	253.458	338.376	172.759	259.325	331.955	264.841	218.504	203.292	294.698	178.693	262.412
K02586	0	0	0	0	0	1.70914	0	0	0	0	0	0	0.982746	0	0	0.247479	0	0	0	0	0	0	0	0	0	0	0.222086	0.0895364	0	0	0.0825616	0.093556	0.104006
K02591	0.692127	0	0	0.25446	0.288218	0.256371	0.0280228	0.17709	0.261408	0.144996	0.105248	0	0.147412	0	0	0.890925	0.34179	0.325133	0.212084	0	0	0	0	0	0	0	0.0555216	0.107444	0.146426	0.0842752	0.049537	0	0.140408
K03320	535.477	488.526	572.441	561.865	539.939	547.406	370.081	396.741	683.555	550.822	539.289	568.741	541.702	508.129	641.851	379.022	628.238	560.777	560.739	558.247	623.518	509.698	567.739	585.329	617.707	575.826	562.3	509.999	450.1	569.09	454.595	478.966	498.168
K03385	118.879	23.8838	89.8362	67.9798	70.1195	72.2258	68.7653	72.9807	67.3437	58.7679	58.0933	116.02	93.9007	33.5737	83.0208	67.9789	79.276	49.9059	50.5571	43.0516	45.3619	35.4958	66.3114	48.5215	98.8104	159.025	2.84221	1.44941	2.80758	2.18117	0.73201	2.32851	1.53147
K04561	40.6434	15.8441	31.3223	45.7132	43.7517	38.3841	18.7614	16.8663	42.9779	59.7428	44.8539	39.2438	45.4475	48.4072	38.4828	20.9764	37.8922	28.6452	50.7255	54.4461	33.5638	48.8616	45.4688	57.9697	41.9506	29.4117	37.4533	17.164	34.1719	32.6773	18.0075	17.8931	65.0778
K05601	0.521132	10.265	4.32569	5.43078	1.62025	4.15908	2.29282	2.092	2.63983	4.52613	4.9415	7.25045	3.77061	26.7168	12.4929	1.45289	1.92837	3.65916	9.66905	3.38024	2.49378	26.8618	7.87249	14.8618	9.73906	14.9682	0.173285	0.958619	0.114782	0.633362	0.18624	1.92371	0.439463
K10535	63.6012	48.4896	67.8041	60.4332	69.8656	62.2203	2.49288	2.36954	52.1677	57.3227	56.5917	72.7991	63.2284	83.927	50.6222	1.69605	45.4331	73.4929	56.6804	71.2676	43.5173	61.8283	52.3438	60.2041	59.1252	54.5658	1.52389	0.188752	0.406196	0.176577	0.0386775	0.0657421	0.0926336
K10944	93.5423	38.4539	81.7736	62.9528	106.362	65.4584	46.3104	67.3362	106.57	51.6947	83.3818	114.186	68.3521	2.47552	79.8799	38.4029	95.7924	63.7779	71.9131	25.8397	112.272	9.32571	65.6802	59.1102	79.2548	42.5172	3.12376	4.68764	2.96829	5.5316	1.21691	3.94036	2.39217
K10945	84.834	37.8227	64.8674	64.2872	81.7477	60.5839	48.2423	64.5065	95.1695	43.5792	74.1187	128.886	57.6566	3.14736	72.2247	45.3228	70.0704	67.9374	67.9105	16.6596	127.108	11.541	53.2818	76.3101	89.6553	44.9172	4.20682	4.5443	3.01049	5.61612	1.42429	4.04893	2.70624
K10946	76.4645	33.215	56.9751	65.8297	83.2008	65.0944	55.8745	66.265	94.4221	49.8263	77.0223	111.388	73.2194	2.20607	60.3736	43.7545	83.1931	72.6829	58.7642	22.6275	103.15	10.3154	54.4563	68.7677	78.4117	52.7564	3.29212	4.43417	3.12359	6.09633	1.30758	3.71634	2.97062
K15371	135.811	129.903	144.451	148.111	136.145	177.176	95.9757	94.7002	200.48	178.486	141.713	152.448	153.026	148.285	208.05	97.5289	160.693	154.94	149.362	148.245	185.641	137.9	156.507	217.628	157.476	270.514	284.647	257.187	338.497	242.816	305.216	233.142	267.72
K15576	5.00622	5.94002	11.2499	8.43434	4.74028	11.5008	5.49247	9.74993	10.4055	12.4313	10.3149	4.11144	12.7269	14.9459	11.9673	7.44387	20.6629	8.13571	8.14806	10.5444	6.0678	9.08784	12.303	6.86664	9.59093	3.44066	87.9139	156.586	36.3677	183.235	169.454	130.508	134.268
K15577	3.5832	8.6212	5.6718	7.49055	5.49596	9.1135	6.52109	8.36832	8.2644	8.85481	9.8315	3.08467	9.28891	7.33513	7.63641	8.09912	16.2739	7.31261	5.73427	7.55137	8.90626	4.26086	10.4696	2.16336	3.82324	4.82049	105.654	170.704	43.3293	192.745	206.727	143.897	125.208
K15578	11.1834	9.13488	11.8369	10.0142	6.48653	18.0282	6.90967	8.86981	16.0408	15.8342	14.4667	6.76846	16.6609	17.0727	12.4742	8.22068	15.2538	14.5052	9.21693	13.3143	10.5461	9.27378	14.7579	3.83345	6.70388	3.23514	102.314	157.546	51.2941	181.793	178.255	130.368	154.37
K15579	0.266597	0	0	0.163357	0	0	0.10794	0.0682125	0	0	0	0	0.283905	0	0	0	0	0	0	0	0.317043	0	0	0	0	0	0	0.620785	0	0.223173	0	0.648655	0.961479
K15864	25.1157	9.75111	4.16035	2.8249	2.59013	7.89248	1.79557	1.92972	3.638	4.796	4.89534	1.66575	5.25544	53.2757	7.89809	1.36282	2.85964	13.9471	2.95977	26.0558	1.84517	220.385	6.94177	14.2414	4.24305	40.2387	19.1498	5.79443	23.9007	10.6924	10.2255	4.80362	28.4547
K15876	13.6119	3.62314	23.1103	18.7077	30.9261	15.3503	6.323	4.9206	16.0863	15.8267	20.1869	20.5726	20.682	30.8323	8.75067	7.39572	17.8697	6.48982	7.74044	12.7918	14.5903	18.136	12.3295	12.2504	16.2825	5.73851	1.15593	0.306115	0.931939	0.0252437	0.30678	0.245202	0.0635652
K15877	0.234466	0	0	0.143669	0.244094	0	0.0474653	0.329953	0.885551	0	0	0	0	0.900632	0	1.32043	0	0	0	0.295662	0.557666	0	0	0	0	0	0.0940431	0.568716	0.558039	0.731575	0.398555	0.689328	0.36995
